# Supplementary material for: A Pathway-Based Genetic Score for Oxidative Stress: An Indicator of Host Vulnerability to Phthalate-Associated Adverse Neurodevelopment
Source: Antioxidants (Basel). 2022 Mar 29;11(4):659. doi: 10.3390/antiox11040659 (PMC9030597; doi:10.3390/antiox11040659)
Supplement: Supplementary file 1 [file antioxidants-11-00659-s001.zip]

Archive with 1 entries (1 files):
- antioxidants-1619686-supplementary.pdf
